# Supplementary material for: InSe/Te van der Waals Heterostructure as a High-Efficiency Solar Cell from Computational Screening
Source: Materials (Basel). 2021 Jul 6;14(14):3768. doi: 10.3390/ma14143768 (PMC8306732; doi:10.3390/ma14143768)
Supplement: Supplementary file 1 [file materials-14-03768-s001.zip]

Archive with 1 entries (1 files):
- materials-1255805-SI.pdf
